# Supplementary material for: The Pentameric Ligand-Gated Ion Channel Family: A New Member of the Voltage Gated Ion Channel Superfamily?
Source: Int J Mol Sci. 2024 May 3;25(9):5005. doi: 10.3390/ijms25095005 (PMC11084639; doi:10.3390/ijms25095005)
Supplement: Supplementary file 1 [file ijms-25-05005-s001.zip]

Archive with 10 entries (10 files):
- .DS_Store
- Figure_S1.pdf
- Figure_S2.pdf
- Figure_S3.pdf
- Figure_S4.pdf
- Figure_S5.pdf
- Table_S1.pdf
- Table_S2.pdf
- Table_S3.pdf
- Table_S4.pdf
